# Supplementary material for: Fabrication of Doxorubicin-Loaded Lipid-Based Nanocarriers by Microfluidic Rapid Mixing
Source: Biomedicines. 2022 May 27;10(6):1259. doi: 10.3390/biomedicines10061259 (PMC9219747; doi:10.3390/biomedicines10061259)
Supplement: Supplementary file 1 [file biomedicines-10-01259-s001.zip]

Archive with 1 entries (1 files):
- biomedicines-1736715-supplementary.pdf
